# Supplementary material for: Impact of Adenovirus E4-ORF3 Oligomerization and Protein Localization on Cellular Gene Expression
Source: Viruses. 2015 May 13;7(5):2428–49. doi: 10.3390/v7052428 (PMC4452913; doi:10.3390/v7052428)
Supplement: Supplementary File 1 [file viruses-07-02428-s001.zip]

Archive with 3 entries (2 files):
- viruses-82777-supplementary/
- viruses-82777-supplementary/Suppl Tables 1,2,3,4.xlsx
- viruses-82777-supplementary/Supplementary Figure_Table Legends.pdf
