# Supplementary material for: Impact of Adenovirus E4-ORF3 Oligomerization and Protein Localization on Cellular Gene Expression
Source: Viruses. 2015 May 13;7(5):2428–49. doi: 10.3390/v7052428 (PMC4452913; doi:10.3390/v7052428)
Supplement: Supplementary File 1 [file viruses-07-02428-s001.zip › viruses-82777-supplementary/Suppl Tables 1,2,3,4.xlsx]

## Sheet: TABLE 1- ORF3 targets
ProbeName	GeneName	logFC	AveExpr	P.Value
A_23_P42302	HLA-DQA2	-3.04565	3.71419	0.00769993
A_24_P281285	A_24_P281285	-2.31665	3.17068	0.00224504
A_23_P392738	DAZ2	-2.19532	3.35123	0.00453472
A_32_P234202	A_32_P234202	-2.19423	4.08594	0.00558503
A_24_P323522	JAKMIP3	-2.15693	4.2785	0.000113069
A_24_P166126	MYOZ2	-2.14856	4.04215	0.00651379
A_24_P211849	TBX20	-2.12748	2.64256	0.00154027
A_24_P273742	TTC9	-2.07106	4.94495	0.00162091
A_24_P360499	DDEF1IT1	-2.02312	3.36213	0.0052975
A_24_P111406	CFHR5	-2.00678	1.59118	0.0042137
A_32_P316136	ZNF804A	-1.99532	3.29463	0.00461793
A_24_P170957	F11	-1.8718	3.56379	0.00919502
A_24_P870921	A_24_P870921	-1.8558	3.95442	0.00262415
A_23_P321920	CCL3L3	-1.83702	9.56895	0.00433063
A_32_P117232	A_32_P117232	-1.80282	2.73516	0.00589796
A_24_P926448	A_24_P926448	-1.79067	4.36514	0.00414505
A_24_P920148	A_24_P920148	-1.75174	3.31461	0.00444315
A_24_P53406	PAPL	-1.74735	4.50217	0.00295286
A_24_P612890	A_24_P612890	-1.72127	4.20647	0.00173546
A_23_P39605	SULT1C4	-1.71506	4.04315	0.00433612
A_23_P352990	C21orf94	-1.69163	4.25482	0.000310468
A_24_P212409	A_24_P212409	-1.67173	3.91282	0.00426285
A_32_P135450	BU685299	-1.64581	8.3017	0.000120493
A_24_P256365	hCG_1999814	-1.64364	3.12539	0.00104207
A_23_P213319	ADAMTS6	-1.64352	12.1282	0.00144642
A_23_P80508	PLSCR2	-1.636	3.94116	0.00715124
A_24_P931443	GPR68	-1.6319	6.00155	0.00439453
A_24_P818136	BF508496	-1.62487	4.09944	0.00893048
A_32_P93442	AF086125	-1.60761	10.376	0.00403952
A_32_P77989	NETO2	-1.60245	3.80605	0.00121298
A_32_P15328	A_32_P15328	-1.6017	4.78089	0.00695808
A_24_P477948	A_24_P477948	-1.5991	3.63619	0.000322788
A_24_P63136	P2RY13	-1.59701	3.94496	0.00118081
A_24_P334208	A_24_P334208	-1.59323	4.12362	0.00261955
A_24_P555066	SMTNL2	-1.5878	4.21384	0.000548373
A_23_P130753	DBP	-1.56419	9.11676	0.00259536
A_32_P48244	ZNF100	-1.54271	5.04534	0.00164165
A_24_P228130	CCL3L3	-1.52663	9.55414	0.00493182
A_23_P138910	DDX25	-1.51065	4.54489	0.00578429
A_24_P944478	A_24_P944478	-1.49057	4.63756	0.00364365
A_32_P70129	A_32_P70129	-1.48783	4.41227	0.00120578
A_24_P940857	STXBP6	-1.47619	4.35656	0.00656726
A_23_P14508	TTC9	-1.4722	10.9824	0.00268577
A_23_P43337	FREM1	-1.46617	4.77069	0.00483401
A_32_P167825	A_32_P167825	-1.46051	7.98457	0.00104859
A_23_P129665	ITGAD	-1.4596	5.1403	0.00406273
A_24_P76575	FLJ37035	-1.44792	4.50627	0.00855234
A_23_P211141	DSCAM	-1.44588	4.46871	0.00192581
A_23_P390068	C19orf21	-1.42352	10.3512	0.00208747
A_24_P391731	LOC93463	-1.41705	4.25367	0.00165223
A_24_P532864	BG188151	-1.39504	9.34795	0.00373497
A_24_P269184	DPCR1	-1.39406	4.38461	0.000275938
A_23_P106629	IGSF6	-1.39084	4.32146	0.00762097
A_24_P689842	A_24_P689842	-1.38737	2.85886	0.00494154
A_23_P64529	A_23_P64529	-1.38553	3.70486	0.00713469
A_24_P582206	A_24_P582206	-1.37275	4.23126	0.00550742
A_23_P58934	ENST00000371211	-1.37239	4.71931	0.00677005
A_32_P10327	AX721098	-1.37039	5.03255	0.00652315
A_24_P707530	A_24_P707530	-1.36778	10.1074	8.06e-05
A_23_P207233	A_23_P207233	-1.36678	4.36272	0.00781846
A_23_P146172	AF116665	-1.36553	4.56049	0.00745859
A_23_P105453	KRT73	-1.36348	4.14223	0.00147766
A_23_P61688	SLC12A7	-1.34621	15.8811	0.00308149
A_23_P94434	HRCT1	-1.34075	8.24909	0.00318359
A_23_P501781	KCNJ1	-1.3153	7.03263	0.000293271
A_32_P225052	A_32_P225052	-1.3096	5.11151	0.00338365
A_23_P337292	AKNAD1	-1.30936	4.42837	0.00290907
A_24_P319088	CCL23	-1.30415	5.74306	0.000809423
A_32_P54746	ENST00000456163	-1.30045	5.53947	0.00654691
A_24_P221869	TSPY4	-1.29652	4.1838	0.004063
A_23_P208567	PODNL1	-1.29409	9.70374	0.00523324
A_24_P273738	TTC9	-1.29303	5.88884	0.00750363
A_23_P64313	OR4C1P	-1.27343	3.91318	0.00461626
A_23_P217755	SHROOM2	-1.26359	7.97456	0.0012605
A_23_P100931	AIPL1	-1.25674	4.04428	0.000590861
A_23_P27450	APOC4	-1.24317	5.97497	0.00248005
A_32_P50	A_32_P50	-1.24229	5.7177	0.00145297
A_24_P290237	FRMD8	-1.24214	3.82335	0.00166403
A_23_P72817	GDF3	-1.23141	4.16644	0.00635507
A_24_P103893	HPSE2	-1.22642	3.48769	0.00695016
A_23_P120428	TP53TG5	-1.20976	4.17722	0.00613653
A_32_P99347	C9orf110	-1.20605	9.39127	0.00129885
A_23_P429514	WFIKKN2	-1.19269	4.50991	0.00731031
A_23_P252541	RAB7B	-1.18986	10.0778	0.00118572
A_32_P163805	C11orf64	-1.18915	4.48329	0.00969564
A_23_P123596	GLDC	-1.18805	7.37534	0.00873142
A_23_P344531	SYNPO	-1.18737	11.8636	0.000995534
A_23_P109072	SALL4	-1.1842	10.5688	0.00632001
A_32_P174629	A_32_P174629	-1.17091	5.95248	0.00782439
A_23_P326080	DEFA4	-1.16937	4.61562	0.0055667
A_23_P422212	SLC35F3	-1.16857	11.7809	0.00680473
A_23_P436048	LPAR3	-1.16565	4.35165	0.00682138
A_23_P93727	SDK1	-1.1518	5.45671	0.00795888
A_24_P96961	SPSB1	-1.1431	13.0393	0.00227114
A_23_P23584	CTNNBIP1	-1.13696	13.1854	0.000437615
A_24_P247324	A_24_P247324	-1.13652	4.73547	0.00679434
A_23_P140373	FLVCR2	-1.13276	5.76625	0.0039302
A_24_P37962	HK3	-1.12834	4.95949	0.00501878
A_32_P203029	FAM9B	-1.1134	9.1593	0.00192279
A_32_P223059	SLC45A1	-1.10984	4.37673	0.0024308
A_24_P913216	AK022299	-1.10964	7.20603	0.00670329
A_23_P60227	CCIN	-1.10666	9.37496	0.0082298
A_23_P125176	L17330	-1.10115	4.68704	0.00657882
A_32_P109876	PCLO	-1.10105	6.67464	0.00398587
A_24_P389714	ZRANB1	-1.0988	7.64195	0.00899693
A_23_P502706	PAX3	-1.09714	4.21684	0.0016925
A_23_P108082	CREB3L3	-1.0937	5.54819	0.000207361
A_32_P310219	AK026422	-1.09299	5.79345	0.000396601
A_23_P372308	RGMA	-1.09189	10.9733	0.0064705
A_24_P64036	C8orf17	-1.07868	3.55353	0.00480242
A_23_P55020	CD300LF	-1.07457	4.77057	0.00609713
A_23_P128235	KRT1	-1.0732	4.02796	0.00750728
A_23_P431268	PLEKHA6	-1.06815	6.99361	0.00461703
A_23_P102000	CXCR4	-1.06517	4.55002	0.00576217
A_23_P357724	KCNK3	-1.06344	8.1092	0.00481229
A_24_P11462	ADC	-1.05679	10.5606	0.00100476
A_23_P83991	A_23_P83991	-1.04829	5.38465	0.000896213
A_24_P179407	FGD6	-1.03765	8.56569	0.00610556
A_23_P206310	KIAA0513	-1.03593	11.7115	0.000824197
A_23_P61487	LRRC20	-1.03007	15.119	0.00596377
A_32_P90730	BX110500	-1.0272	4.6974	0.00735096
A_24_P62668	SERTAD4	-1.01596	10.3436	0.000289672
A_32_P221717	A_32_P221717	-1.01248	10.6264	0.00644851
A_32_P219279	ELFN2	-1.01235	12.197	0.000617337
A_32_P137776	A_32_P137776	-1.00403	4.60033	0.00971554
A_24_P315346	POM121L8P	-1.00237	4.7062	0.00799118
A_24_P148762	IL1RAP	1.00149	7.23365	0.00389142
A_24_P918121	A_24_P918121	1.00473	3.91764	0.00504083
A_24_P634126	A_24_P634126	1.00634	4.93098	0.00125104
A_23_P140884	BC014971	1.00994	6.67254	0.00198578
A_23_P56703	C2orf89	1.01402	8.05617	0.00914533
A_24_P225845	AK026659	1.01453	6.85544	0.00423597
A_24_P67585	VGLL3	1.01517	6.92772	0.00286119
A_23_P126825	SLC16A1	1.0179	12.9279	0.0077934
A_24_P173790	DUSP5P	1.01933	4.9025	0.00471693
A_24_P700562	A_24_P700562	1.02067	4.58993	0.00509091
A_32_P128209	C5orf27	1.02104	8.33596	0.00398359
A_32_P99744	A_32_P99744	1.0222	5.60538	0.00190157
A_32_P88555	A_32_P88555	1.02257	4.54708	0.00577707
A_32_P69368	ID2	1.03101	9.97207	0.00873208
A_23_P170857	IL1RAP	1.03207	9.79696	0.00399557
A_32_P11262	AK124396	1.04838	6.29926	0.00468216
A_23_P500998	HOXA9	1.05293	12.204	0.00106182
A_23_P94902	KCTD8	1.05926	6.84634	0.00156747
A_23_P127220	DNAJC12	1.06952	7.38527	0.00403639
A_23_P96641	PRPS2	1.07096	10.0091	0.00037921
A_24_P244644	RIC8B	1.07428	5.06381	0.00236859
A_24_P295609	FUT4	1.07686	5.98818	0.00706781
A_23_P135239	TLE1	1.0781	11.1906	0.00143681
A_23_P154367	STK17B	1.07869	10.8452	0.000889118
A_32_P335921	ROPN1L	1.07969	5.94106	0.00117634
A_23_P169039	SNAI2	1.08229	10.6794	0.000431186
A_23_P120572	RIN2	1.08264	8.26013	0.0026853
A_23_P70660	FAM46A	1.08318	11.9877	0.000819972
A_23_P88589	NR2F2	1.08779	12.8184	0.00694239
A_23_P10206	HAS2	1.08995	8.0837	0.00676677
A_32_P141338	CU690251	1.09343	7.41872	0.00330623
A_23_P131330	LRRTM1	1.09483	5.26125	0.00398433
A_23_P46470	ERRFI1	1.09675	13.9131	0.00455761
A_23_P153320	ICAM1	1.09771	5.19644	0.00270625
A_24_P91830	SPANXN3	1.10204	6.49885	0.0038618
A_24_P747419	CV570707	1.10207	4.47737	0.0036751
A_23_P113793	ZBED2	1.10559	9.34512	0.00655432
A_24_P894776	CR598345	1.11142	4.9492	0.00440233
A_23_P211326	CECR2	1.11146	10.2788	0.000699357
A_23_P31389	TRA2A	1.1118	10.2233	0.00686259
A_24_P316446	BC020897	1.11193	3.84866	0.00622473
A_24_P166663	CDK6	1.1146	13.6254	0.00183806
A_32_P220233	AK021824	1.11526	5.68236	0.00413376
A_23_P79518	IL1B	1.11984	6.23385	0.00745944
A_23_P91230	SLPI	1.12211	8.89868	0.00434347
A_24_P123833	SEMA3E	1.12545	4.50704	0.00270607
A_23_P145995	GPR37	1.13195	7.40592	0.000209236
A_24_P912684	AHNAK	1.13318	5.48452	0.00509211
A_23_P121253	TNFSF10	1.13348	5.06754	0.00968011
A_23_P317450	DNAJB3	1.13439	3.80633	0.00245887
A_24_P18137	NEFL	1.13456	14.0057	0.00226981
A_24_P313354	NR2F2	1.13628	12.8874	0.00027981
A_23_P148473	IL2RG	1.137	5.2605	0.00940549
A_23_P13244	OR8J1	1.14371	4.54791	0.00603143
A_24_P501544	YPEL2	1.14431	8.37947	0.00555097
A_24_P158881	AK001979	1.14836	5.35886	0.00323166
A_24_P277934	COL1A2	1.15147	4.94694	0.00603446
A_24_P903680	FAM90A7	1.1599	10.4722	0.00432735
A_24_P796428	A_24_P796428	1.16625	4.91134	0.00460329
A_23_P51136	RHOB	1.16784	7.4447	0.00149539
A_24_P684274	A_24_P684274	1.17122	4.76476	0.00996731
A_32_P42537	ENST00000373524	1.17358	4.88316	0.00379813
A_23_P100754	SMURF2	1.18065	10.0696	0.0015577
A_23_P19624	BMP6	1.18089	9.03196	0.00858623
A_24_P238609	HCP5	1.18125	5.29343	0.00624209
A_32_P63993	BC047055	1.18357	5.03662	0.00393583
A_32_P180385	BX094246	1.18451	4.87876	0.00453024
A_32_P196021	FGF7	1.18554	4.6474	0.00529897
A_23_P312285	DEFB119	1.18733	4.52895	0.00241177
A_24_P371738	RPL37	1.18844	5.41855	0.00567603
A_32_P68293	A_32_P68293	1.18877	5.97088	0.00275198
A_23_P28120	SIX2	1.18971	5.72713	0.00810861
A_23_P38346	DHX58	1.19106	9.86188	0.00944273
A_23_P2920	SERPINA3	1.19242	8.77836	0.00957418
A_32_P206391	A_32_P206391	1.19964	4.38909	0.000138579
A_23_P19428	OR2J2	1.21419	4.50552	0.00346826
A_24_P921062	A_24_P921062	1.21552	4.22735	0.00783219
A_23_P169479	GNA14	1.21773	4.29113	0.00587082
A_23_P208937	TLE6	1.21989	8.63974	0.00575884
A_24_P923011	PLG	1.22158	4.41729	0.00666399
A_23_P210763	JAG1	1.22313	9.62568	0.000124591
A_32_P82111	LRFN2	1.22665	5.55782	0.00270162
A_32_P19382	ENST00000355232	1.22683	5.32992	0.00911941
A_24_P314337	PAGE1	1.22851	4.8	0.00587774
A_23_P434416	SOX1	1.22999	5.3064	0.00337031
A_24_P88696	SCG2	1.2313	5.54668	0.00360543
A_23_P42811	AGR3	1.23292	4.40379	0.00865196
A_24_P923612	PTHLH	1.23612	6.53174	0.00141273
A_23_P36825	GPRC5A	1.23792	10.446	0.000578978
A_23_P60166	DEPDC6	1.24177	8.52778	0.00288582
A_23_P208768	FCAR	1.24248	4.89938	0.00762472
A_23_P36831	GPRC5A	1.24445	7.67336	0.00375154
A_23_P364625	LRRC19	1.25397	4.68221	0.00126645
A_24_P299489	NFYC	1.262	4.55409	0.00694266
A_23_P52207	BAMBI	1.26219	12.338	0.00469348
A_24_P895528	AK022035	1.26927	6.41686	0.00305787
A_23_P342934	TLE3	1.27354	7.79762	0.00131194
A_23_P63447	FJ623959	1.27536	8.12867	0.00803048
A_23_P121253	TNFSF10	1.28159	4.93655	0.00303929
A_23_P120243	HOXD1	1.28182	6.8557	0.00126388
A_24_P411186	BCL11A	1.28209	9.52614	0.0034665
A_23_P79518	IL1B	1.28635	6.67552	0.00591016
A_23_P20713	C8G	1.28914	5.55827	0.00835459
A_32_P131640	SLITRK4	1.29547	11.2409	0.00078376
A_23_P147839	EPHA5	1.29669	6.42662	0.00100326
A_23_P79518	IL1B	1.30133	6.62606	0.00563168
A_23_P396858	FZD8	1.30243	9.6714	0.00345777
A_23_P100278	GRIN2A	1.30736	5.36858	0.00800001
A_23_P91943	IL12A	1.31059	6.42598	0.00132162
A_32_P114003	LOC100192378	1.31162	6.25542	0.00406662
A_23_P88538	NTRK3	1.31422	5.19892	0.00344889
A_23_P358394	FAM65B	1.31591	6.36963	0.00757149
A_23_P93787	HGF	1.32316	4.10635	0.00714737
A_32_P168194	A_32_P168194	1.32367	4.10499	0.000653545
A_32_P129200	CADM2	1.3252	4.20429	0.00749805
A_23_P42065	TNFRSF21	1.32577	7.62281	0.000490981
A_23_P501193	KCNJ16	1.32838	5.0774	0.00562835
A_23_P149121	DIRAS3	1.33457	8.96285	0.0011881
A_24_P77082	KMO	1.34098	6.88084	0.00889947
A_23_P98350	BIRC3	1.34235	11.4801	0.00311594
A_23_P63057	GON4L	1.34534	5.46369	0.000662924
A_23_P167121	GABRA2	1.34554	7.51659	8.0377e-05
A_23_P87879	CD69	1.3508	4.41229	0.00929689
A_32_P176550	JMY	1.35153	9.60303	0.000501314
A_23_P127948	ADM	1.3542	9.18016	0.000986646
A_32_P189211	C15orf56	1.36277	5.19845	0.000742931
A_24_P347411	POSTN	1.36301	4.5893	0.00150865
A_23_P40290	A_23_P40290	1.36543	4.90276	0.00574268
A_23_P127948	ADM	1.36609	9.93524	0.000583284
A_24_P205025	LAYN	1.3664	8.85648	0.00196182
A_32_P36511	UNC5C	1.36682	5.49463	0.00227577
A_23_P94338	ENPP2	1.37348	7.61895	0.0026887
A_24_P497235	BC013389	1.3757	12.469	0.000501104
A_24_P174353	NPPC	1.3867	5.28749	0.00915401
A_24_P40626	GREM2	1.3871	7.26265	0.00626538
A_23_P127948	ADM	1.3902	9.24047	0.000808635
A_24_P401842	HHIP	1.39111	6.62646	0.000971651
A_32_P492524	GALNT13	1.39593	4.65894	0.00313205
A_23_P56883	GABRA4	1.39844	4.21331	0.00516784
A_24_P391811	DOCK10	1.40086	4.39104	0.0089211
A_23_P112726	SCN9A	1.41365	7.57931	7.0031e-05
A_23_P122414	GUCA1A	1.41432	4.97407	0.00388796
A_23_P50039	MC5R	1.4194	6.14705	0.00337802
A_23_P54983	AK095097	1.42012	5.80447	0.000459328
A_23_P420442	SEMA6D	1.42219	6.25796	0.00469719
A_23_P204286	MGP	1.42258	7.00844	8.40922e-05
A_23_P127948	ADM	1.42389	9.64919	0.000405978
A_24_P725891	LOC100190986	1.42408	5.66322	0.00218746
A_24_P277934	COL1A2	1.42469	4.25839	0.0023901
A_24_P931889	A_24_P931889	1.42875	3.59147	0.00576138
A_23_P165624	TNFAIP6	1.43124	9.48449	0.0019176
A_23_P306215	FAM84A	1.43274	7.55857	0.00122166
A_24_P903049	AL137474	1.43698	4.00127	0.00971834
A_23_P137381	ID3	1.43758	12.1912	0.00131097
A_24_P221475	A_24_P221475	1.43859	4.84626	0.00320718
A_23_P87879	CD69	1.44378	4.44131	0.00195683
A_24_P331998	DOCK8	1.45106	4.87616	0.0010667
A_23_P212869	GABRA2	1.45166	8.16233	0.00123009
A_23_P127948	ADM	1.45177	9.93058	0.000438041
A_23_P132763	VGLL3	1.45288	7.4067	0.00196218
A_23_P111604	NXPH1	1.4578	4.74904	0.00582749
A_23_P8961	IL7	1.46441	7.51242	0.00101812
A_23_P123413	TOX	1.46877	6.85486	0.000494738
A_23_P7376	SGTB	1.4695	5.01152	0.00484133
A_23_P312300	SCGB2A1	1.46971	4.81879	0.007132
A_23_P117662	HDC	1.47894	5.79253	0.00277051
A_24_P208703	FAM107A	1.48096	3.11384	0.0058261
A_23_P125067	GABRA1	1.48223	5.73651	0.00544762
A_23_P146146	ATP6V0D2	1.48844	6.70492	0.00174432
A_23_P318938	C12orf59	1.49323	4.33545	0.000820403
A_23_P257871	DAB2	1.4987	12.8518	0.000135245
A_23_P500000	SCEL	1.49894	9.46494	0.000557175
A_23_P127948	ADM	1.50119	9.59535	0.000831958
A_24_P106542	RSPO3	1.50127	5.75022	0.000488933
A_23_P53390	PTPRB	1.50432	7.31475	8.17136e-05
A_23_P17655	KCNJ15	1.50535	5.28975	0.00210412
A_23_P127948	ADM	1.50769	9.69527	0.000569682
A_23_P114947	RGS2	1.50916	12.0229	0.0001838
A_23_P127948	ADM	1.51106	9.7292	0.000211868
A_23_P111583	CD36	1.51361	5.7183	0.00138663
A_23_P148641	TTTY12	1.52917	4.58336	0.00397896
A_23_P79518	IL1B	1.53169	6.71916	0.00337073
A_32_P6433	DB363547	1.53213	4.71106	0.00164443
A_32_P464135	DACH2	1.53726	5.51333	0.00484871
A_23_P163195	LRFN5	1.53754	5.0631	0.00890873
A_23_P153146	CDH7	1.54045	5.8429	0.00865575
A_23_P8812	A_23_P8812	1.54286	7.19945	0.000418669
A_24_P97687	HTR1A	1.54336	4.77278	0.00935424
A_24_P187799	C7orf58	1.54625	5.14605	0.005776
A_23_P398566	NR4A3	1.5513	8.17063	7.24427e-05
A_23_P134484	CALCR	1.55696	5.93245	0.000249577
A_24_P243749	PDK4	1.55739	8.23532	0.00410554
A_24_P931874	S77878	1.5629	4.41993	0.00156144
A_24_P142118	THBS1	1.56494	12.254	0.0023687
A_24_P922430	A_24_P922430	1.56652	4.14057	0.00393414
A_24_P800734	AK024184	1.56783	4.29271	0.00615468
A_23_P87879	CD69	1.57736	3.86382	0.000661875
A_24_P923028	TAT	1.58033	4.13785	0.00911803
A_23_P376124	RNASE8	1.58552	4.15553	0.000528221
A_23_P205355	SERPINA5	1.59485	5.89103	0.0039269
A_24_P705980	NP239955	1.59973	3.95949	0.00626728
A_23_P360379	EGLN3	1.60215	7.37444	5.17886e-05
A_23_P23279	RCSD1	1.60216	5.32531	0.00146859
A_23_P36985	PCDH8	1.60515	9.13295	0.00120341
A_23_P127948	ADM	1.60856	9.73318	0.000235238
A_24_P929899	ENST00000439864	1.61289	3.51944	0.00855822
A_23_P165598	DAPL1	1.61583	5.96387	0.00013977
A_32_P29118	SEMA3D	1.62153	6.32429	0.000570266
A_23_P203558	HBB	1.6348	4.53983	0.00327024
A_23_P204654	KITLG	1.64498	8.26945	2.99069e-05
A_23_P127948	ADM	1.6505	9.89705	0.000256136
A_24_P260254	DB134736	1.6668	4.54484	0.00833553
A_23_P41528	FGFBP2	1.67051	6.00368	0.000260798
A_24_P226267	GABRA1	1.67078	5.63002	0.000327594
A_23_P426681	AK024238	1.67363	7.94245	0.000610111
A_32_P82701	A_32_P82701	1.68171	4.27994	0.00136547
A_23_P350879	PRO2852	1.69303	4.88888	0.00556453
A_32_P40456	BM475547	1.70141	5.03328	0.00105967
A_23_P24294	SLC17A6	1.70362	3.96583	0.00846155
A_23_P212888	PCDH7	1.70465	6.30247	0.000132041
A_23_P81529	ISL1	1.71079	4.08625	0.00689699
A_23_P435874	FAM75A2	1.74168	5.26738	0.00102511
A_23_P30666	TNFRSF21	1.7541	11.5883	0.000411493
A_23_P1575	TRIM49	1.76311	6.63608	0.00198898
A_23_P79518	IL1B	1.76785	6.68247	0.000284961
A_23_P76249	KRT6B	1.77242	9.11944	0.00344562
A_23_P108564	B3GALT1	1.77646	6.01326	0.000185803
A_24_P217520	EREG	1.78261	5.85423	0.00220322
A_23_P320739	MEF2C	1.7861	7.78178	0.000648478
A_24_P417596	FLYWCH2	1.78825	4.39188	0.00249089
A_23_P100001	FAM174B	1.79148	7.12382	0.00882277
A_24_P16353	TRIM53	1.79272	5.78033	0.00815809
A_23_P24129	DKK1	1.80062	5.3252	0.00119434
A_24_P930253	A_24_P930253	1.80545	3.92254	0.00744199
A_23_P121253	TNFSF10	1.80945	5.71019	0.000300974
A_32_P366909	AK125884	1.81211	4.15413	0.000628432
A_24_P870799	GRIK3	1.81555	3.86326	0.00913291
A_23_P131208	NR4A2	1.82663	6.45846	9.30302e-05
A_23_P167061	PPEF2	1.83408	3.78075	0.00346301
A_32_P124238	A_32_P124238	1.84533	3.89824	0.00837138
A_32_P3955	C7orf57	1.84541	5.32522	0.00553221
A_23_P139166	A_23_P139166	1.86141	5.51808	6.32918e-06
A_23_P111402	RSPO3	1.86732	6.86845	0.00219414
A_24_P919403	A_24_P919403	1.88785	4.10846	0.000388285
A_32_P225659	UTS2D	1.8897	5.34439	0.00304632
A_23_P41344	EREG	1.89883	8.57963	0.00059417
A_23_P203558	HBB	1.90341	4.46944	7.49346e-05
A_23_P404481	S1PR1	1.9151	6.69272	0.000155133
A_32_P204126	A_32_P204126	1.92581	3.49204	0.00368715
A_24_P400324	THSD7A	1.93657	5.94742	0.000159276
A_24_P164071	AK098479	1.94724	3.83801	0.00225434
A_23_P212800	FGF5	1.94772	9.58567	0.000531126
A_24_P282868	NRXN1	1.95389	5.07435	0.000886846
A_24_P13682	TLE3	1.95518	9.58132	1.07815e-06
A_23_P121253	TNFSF10	1.96805	5.12772	0.00198637
A_23_P315602	ARPP-21	1.97081	5.90732	0.000157607
A_23_P380901	PTH2R	1.99427	3.8951	0.000517159
A_24_P160482	ENST00000302287	1.99636	3.78135	0.00236415
A_24_P124624	OLR1	1.99767	3.92993	0.00134668
A_24_P235756	OR51E2	2.00216	4.91617	0.00751921
A_23_P116249	GRIK4	2.01913	4.32985	0.00392374
A_23_P157338	VWC2	2.01927	5.6854	0.000384547
A_23_P35899	MMP27	2.03952	3.95171	0.00265995
A_32_P185393	A_32_P185393	2.04585	3.93707	0.000882867
A_23_P100022	SV2B	2.04878	6.51488	0.000203386
A_23_P87879	CD69	2.067	4.42172	0.00888798
A_24_P935794	FAM150A	2.07092	4.89407	9.86125e-05
A_23_P53137	HBG1	2.07149	6.37461	0.000390466
A_23_P17173	TRIM43	2.08179	7.43303	1.29269e-05
A_23_P204671	CLEC12B	2.08636	4.96963	0.000253767
A_24_P904723	BX113452	2.09476	4.23806	0.00373913
A_23_P53137	HBG1	2.09745	6.46082	0.000270942
A_23_P127495	BBOX1	2.18894	5.65706	1.03951e-05
A_24_P903564	R17697	2.20164	3.81068	0.00567086
A_24_P110827	AK096522	2.20217	4.28589	0.00955246
A_23_P215328	SFRP4	2.20822	8.65907	0.000104241
A_24_P244706	SSTR1	2.21893	4.99511	0.00940916
A_24_P59506	AK097528	2.23479	3.47238	0.00417436
A_23_P53137	HBG1	2.26208	6.23914	0.000125199
A_23_P53137	HBG1	2.26557	6.31012	0.000117052
A_23_P95486	AF119879	2.27496	2.8654	0.00909461
A_23_P53137	HBG1	2.27959	6.40127	1.78387e-06
A_24_P924230	A_24_P924230	2.28451	2.99312	0.00838253
A_23_P377957	KCTD12	2.28616	11.1148	5.84187e-06
A_23_P53137	HBG1	2.292	6.09728	3.47603e-05
A_23_P257231	AGXT2L1	2.3017	7.08939	7.59247e-05
A_24_P457164	A_24_P457164	2.30497	3.42366	0.00133147
A_23_P121695	CXCL13	2.31707	4.5319	0.00635681
A_23_P91390	THBD	2.32248	8.29909	2.89932e-05
A_23_P324989	RECQL5	2.32699	4.51318	0.00691385
A_23_P408195	TMEM155	2.33555	5.52616	0.00972788
A_23_P28186	SRD5A2	2.35166	6.67167	0.000200944
A_23_P71073	TWIST1	2.35736	2.69989	0.000678539
A_32_P55241	SHISA2	2.35782	6.97926	1.59202e-06
A_32_P104023	A_32_P104023	2.36965	4.4238	0.00165771
A_32_P183652	A_32_P183652	2.37238	5.65189	0.00461628
A_23_P146125	KCNV1	2.37849	6.80151	4.23328e-05
A_32_P180111	A_32_P180111	2.38377	3.61489	0.005718
A_23_P53137	HBG1	2.39083	6.36873	1.74446e-05
A_23_P310921	PCDH7	2.41054	9.70534	0.000637891
A_24_P187218	PCDH9	2.41966	6.95504	0.000385179
A_23_P69617	UNC5C	2.42312	7.38863	8.99274e-06
A_23_P329261	KCNJ2	2.43922	6.98175	4.90402e-05
A_23_P36882	NTS	2.44163	4.22947	0.00110627
A_23_P53137	HBG1	2.46454	5.9645	1.891e-06
A_23_P52227	GDF10	2.47045	5.25122	0.00616167
A_32_P83845	HEY1	2.47784	9.86569	5.39499e-05
A_23_P53137	HBG1	2.48104	6.39002	2.01517e-05
A_23_P42969	FGL2	2.51399	4.54626	0.00100902
A_23_P64539	HBG1	2.51897	5.7153	2.84021e-05
A_23_P169819	EPHA3	2.5257	4.15162	0.00620828
A_23_P66854	KRT20	2.5421	6.07946	4.61753e-05
A_23_P83098	ALDH1A1	2.54305	4.862	7.0338e-06
A_23_P53137	HBG1	2.55012	6.40195	3.73055e-05
A_23_P259071	AREG	2.60058	11.593	0.000953185
A_24_P924979	A_24_P924979	2.60592	2.90093	0.000332893
A_23_P40415	ADAMTS5	2.62009	6.47436	0.00040737
A_23_P340698	MMP12	2.62995	5.07777	7.65348e-05
A_23_P43197	CALB1	2.6353	6.6167	1.33193e-05
A_23_P203558	HBB	2.64327	4.53452	0.000595478
A_24_P941040	A_24_P941040	2.68553	2.04872	5.02701e-05
A_23_P87879	CD69	2.81184	4.27435	0.000200516
A_23_P430930	RSPO2	2.94893	2.81106	0.000114736
A_23_P15889	CBLN2	3.04308	5.93458	1.19213e-05
A_23_P101131	GRP	3.19719	6.13068	2.19755e-06
A_24_P623782	FRG2	3.22287	6.90443	2.17648e-06
A_24_P367965	HK1	3.35887	3.83057	0.00240935
A_24_P55437	TES	3.4799	4.51407	0.000239119
A_23_P78037	CCL7	3.49567	8.10069	1.3992e-05
A_24_P926306	AF116714	3.51863	2.07407	0.000644144
A_23_P30126	FGFBP1	3.85049	8.06209	1.3442e-06
A_32_P143778	A_32_P143778	4.12013	5.39703	2.51013e-05
A_23_P339117	NKAIN3	4.94632	2.63942	0.00238392
A_24_P773149	A_24_P773149	5.47032	2.47978	5.49827e-06

## Sheet: TABLE 2- Cluster 1
UniqID	FC_6hr.1	FC_6hr.2	FC_6hr.3	FC_12h.1	FC_12hr.2	FC_12hr.3	FC_18hr.1	FC_18hr.2	FC_18hr.3	FC_24hr.1	FC_24hr.2	FC_24hr.3
CCR7	0.552275	0.648105	0.660072	1.76863	-0.774046	-0.0761	2.00724	0.793154	1.16479	2.81601	2.18097	2.14889
EREG	0.47315	0.746334	0.56412	1.19644	-0.36702	-0.084459	2.86264	0.952971	1.20747	3.00289	2.00205	2.1884
DQ786230	0.27363	0.156611	0.001014	0.472601	0.001665	0.323119	2.47568	1.19159	0.808298	2.92255	2.00421	2.31978
ENST00000413696	-0.199539	0.465497	0.82519	0.65383	-1.08065	0.352651	1.77025	0.627378	0.860701	2.18541	1.20746	2.48151
LEFTY1	-1.20967	0.59728	0.292187	0.412323	-1.0621	-0.123368	2.80632	-0.087638	1.08021	3.17912	1.81716	3.36184
TRIM43	0.572128	-0.095136	-1.00232	0.259621	-0.232383	-0.74434	2.67172	-0.265	0.469553	3.3087	1.93605	1.90328
CYP39A1	0.088268	-1.69613	-0.783296	1.73633	-0.400179	0.866949	1.96195	0.655937	1.35629	3.29872	0.639322	1.13886
AK024238	-1.21826	-2.17204	-1.31573	0.461936	0.422712	0.561486	1.15545	1.74595	1.94704	1.16911	2.31665	2.17689
ENST00000428038	-1.11062	-2.24991	-1.77537	0.48225	0.377014	0.842258	0.500932	1.17913	1.32317	1.48573	1.04484	1.78425
DNAJC12	0.00443	-0.38766	0.12844	1.0094	0.375829	1.19186	2.10913	1.47247	1.93456	2.36577	1.96147	2.52204
GABRA2	-0.372452	-0.219262	0.404444	0.834762	0.164686	1.16156	2.02945	0.971488	1.86019	3.22809	1.96154	2.58542
FOLH1B	-0.221491	-0.514729	0.367619	0.953726	-0.346324	0.830593	2.08513	0.587052	1.89197	2.4435	1.34226	2.92306
LOC100128178	0.913452	-1.08437	0.462691	1.1526	0.189103	1.20058	1.51549	1.22966	1.50514	2.47188	1.50623	2.42003
MEF2C	0.474914	-0.949547	0.216058	1.04204	-0.003779	0.027134	1.76067	1.10877	1.24654	2.37745	1.53189	1.85709
ENST00000392628	-0.110047	-1.17021	-0.498127	0.958578	0.304473	1.10778	1.18718	0.707598	2.59963	1.60284	0.985195	1.66552
EPHA5	-0.324793	-2.18544	-0.755211	1.50028	0.591566	1.54494	1.8846	1.64661	1.93291	1.6812	1.76321	2.07538
FGF9	-0.019881	-1.81476	-1.12021	1.51344	0.617112	0.958649	1.6382	1.4153	1.42575	1.80423	1.53202	1.75879
SP8	-0.397707	-1.7846	-1.18929	1.1046	0.283745	0.845008	1.52307	1.07725	1.51785	1.65031	1.27888	1.70578
HEY1	-0.108677	-0.61066	-0.815711	1.01481	0.340645	0.186251	1.89422	1.55502	1.19814	2.50965	2.44418	1.86968
LOC387763	-0.133509	-0.21431	-0.286119	0.781163	0.47246	0.15359	1.675	1.62625	1.44599	2.31703	2.54762	1.7856
DEPDC6	-0.897755	-1.21036	-0.946139	0.608095	-0.444849	0.214408	1.41657	0.988288	1.16515	1.8455	1.82174	1.8364
SCN9A	-0.206614	-0.762952	-1.03682	0.483419	0.062773	0.112487	1.46376	1.30858	1.31435	1.55607	1.75295	1.87702
TLE3	-0.329561	-0.978933	-0.981995	1.11197	0.405466	0.450724	1.71205	1.25228	1.33488	1.95816	1.55065	1.68366
RAB27B	0.972615	-1.59525	-0.183347	0.958379	-0.562446	0.848108	1.36593	0.984577	2.902	1.89811	1.71938	2.4348
HAND2	1.07747	0.266848	0.915632	1.27631	0.922621	1.09895	1.00235	1.16009	1.59554	1.02195	1.42842	2.84796
GPIHBP1	0.558842	0.171411	0.70462	0.681857	0.518161	1.35557	1.12452	1.3201	2.05424	-0.266282	1.33633	0.945883
MAP1LC3C	0.079384	-0.30898	0.06139	1.10438	0.678416	1.39651	1.13209	1.6522	1.71322	0.383242	1.47772	1.84901
PPM1H	0.059906	-0.543454	0.038543	0.691919	1.06065	1.23328	1.29049	1.64564	2.45222	0.625302	1.86437	1.96263
SFTPC	0.060044	-0.101311	-0.76171	0.461273	0.341256	1.32443	1.14644	1.31354	1.91514	1.32171	1.55573	1.90067
RBM43	-0.237642	-1.7071	-1.68076	1.47382	-0.825787	0.771099	1.36004	0.346632	1.19553	0.110809	0.71152	1.55931
TGFBR3	0.89685	-2.44004	-1.27962	1.67274	-0.172405	1.12456	1.59947	0.455206	0.73676	1.50571	0.307455	1.29459

## Sheet: TABLE 3- Cluster 2
UniqID	FC_6hr.1	FC_6hr.2	FC_6hr.3	FC_12h.1	FC_12hr.2	FC_12hr.3	FC_18hr.1	FC_18hr.2	FC_18hr.3	FC_24hr.1	FC_24hr.2	FC_24hr.3
FAM19A2	0.372846	-0.657003	-0.167902	1.07847	-0.63913	0.723291	1.18496	0.4716	1.40081	1.35531	0.781959	1.49901
GUCY1A2	0.377074	-0.459919	0.709585	0.875556	-0.199434	1.21043	1.18436	0.781851	1.57736	1.09465	1.04671	1.52689
INTU	0.346481	-0.364731	0.763221	1.2315	0.309855	1.31966	1.12904	0.190406	1.6002	0.94905	0.436418	1.3715
HSD11B2	0.38804	-1.52148	0.190222	0.861359	-0.306943	1.16491	0.849732	0.891541	1.10843	1.08104	0.827681	2.08792
ARL15	-0.346959	-0.338583	-0.130922	0.230502	-0.124144	0.335377	1.42741	1.09607	1.96884	0.592742	1.43031	1.58431
BMP4	0.539452	0.026462	0.132427	1.10963	0.716352	1.07156	1.30953	1.34453	1.07705	1.46937	1.84714	1.34412
GJA1	0.258121	0.092645	-0.002888	1.10302	0.93314	0.833834	1.28528	1.44678	1.33131	1.46121	1.6135	1.56109
BAMBI	0.103243	-0.467355	-0.491622	1.04063	0.823946	0.53159	1.48247	1.37312	0.994097	1.79317	1.76797	1.31924
GPRC5A	-0.086466	-0.311286	-0.477805	1.27193	0.538774	0.701329	1.41833	1.42068	1.21274	1.60156	1.39587	1.32109
FAM46A	0.292303	-0.443529	-0.11925	1.02934	0.647109	0.677727	1.29431	1.19412	1.08717	1.60951	1.27946	1.46473
NEFL	0.420142	-0.292278	-0.141017	1.07484	0.317843	0.524023	1.47525	1.16144	0.971786	1.3939	1.64304	1.24402
PITX2	0.507862	-0.258058	-0.137315	1.02025	0.635075	0.668214	1.3242	1.23655	1.16535	1.58969	1.86749	1.36224
RASL11B	0.479456	-0.136664	0.241324	1.20888	0.521695	0.69625	2.33529	1.00783	1.19711	1.92693	1.44578	1.43761
HOXD9	0.533886	-0.413078	-0.048675	1.5012	0.548976	0.968752	1.84092	1.0192	1.77826	1.52043	0.774349	1.26008
IFI44L	0.555338	0.274651	-0.464668	1.3744	1.25534	0.593462	1.09656	0.922125	0.74364	1.61491	0.780397	1.49432
GAS2	-0.598449	0.51899	0.549821	0.449774	0.105376	0.623204	0.72589	1.02184	1.44117	0.566784	1.65575	1.54332
AGBL3	-0.302813	0.075188	0.216057	0.987644	0.865593	0.630567	0.955769	0.596574	0.724588	0.453171	1.21424	0.891238
EBF1	-0.413288	-0.768158	-0.029886	0.756462	0.740449	0.928944	0.704421	1.25675	1.33862	0.748265	1.0745	0.929581
ENST00000369770	-0.135158	0.014447	0.552697	0.615299	0.326372	1.05524	0.866855	0.596584	1.63004	0.458698	1.0692	0.67327
KIAA1324L	0.406084	0.081385	0.370757	0.543263	0.350429	0.691122	0.610593	0.454771	2.21456	0.617247	0.669322	0.632302
ZNF718	-0.356856	-0.408274	-0.10702	0.074896	0.245798	0.61553	0.826908	0.70259	1.02175	-0.327574	0.873968	1.09274
KRTAP19-1	-0.210393	-0.277699	0.844986	0.066186	0.450601	0.564849	0.2898	1.46324	1.47021	0.597754	0.892044	1.49332
ADAMTS9	-0.481385	0.627852	0.732571	-0.307728	-0.201123	-0.334645	0.887066	0.180175	0.95154	1.43903	0.702473	1.25838
FBXO15	-0.601255	0.110011	0.394914	0.005237	-0.75019	0.10873	1.15348	0.269537	0.974229	1.24719	0.734026	0.947048
GCH1	-0.042356	0.538573	0.875426	-0.275808	-0.139441	0.69966	0.796583	0.543732	0.998117	1.10646	0.802698	1.47787
BG185346	0.162165	-0.312281	0.200134	-0.003131	-0.208413	-0.105865	0.829152	0.646721	1.22064	0.54066	0.989522	0.952678
HLA-DMB	0.317322	-0.232003	-0.306188	0.690311	-0.605292	-0.115771	1.35133	0.50592	0.948112	1.90295	1.44833	1.48094
C22orf23	-0.305471	-0.454525	-0.512663	0.199524	-0.351838	-0.156673	1.03763	0.399576	0.706036	1.86833	0.897051	0.990606
NEBL	0.114837	-0.635273	-0.343284	0.405933	-0.617687	-0.168457	0.876037	-0.033494	0.591538	2.38015	0.825398	0.868565
OXGR1	-0.066537	-1.02742	0.01309	0.695231	-0.360647	0.275031	0.909937	0.326136	0.811079	1.77809	1.10967	1.24567
PIK3R3	0.272286	-0.789812	-0.28484	0.834031	0.112023	0.513876	0.541041	0.310791	0.63135	2.24099	0.890827	0.794887
AK123461	-0.521623	-0.223663	0.168654	-0.832508	0.097589	0.531047	0.928824	0.877621	0.732443	1.57003	1.5019	1.67085
DIRAS3	-0.567456	0.296364	0.169178	-0.360571	0.128935	0.149086	0.391775	0.431585	0.721776	1.24538	1.61512	1.61834
FOLH1	-0.477784	-0.283134	-0.154489	0.059045	-0.22565	0.256171	1.04888	0.456414	0.840129	1.66435	1.2094	1.67576
C14orf128	-0.422323	-0.066955	-0.188729	0.219653	-0.022625	0.011428	0.85212	0.760272	0.656679	1.48708	1.29587	1.26833
SESN3	-0.598316	-0.064748	-0.327699	-0.009393	-0.056143	0.365711	0.803552	0.788146	0.81529	1.27315	1.26636	1.46896
CA8	-0.594767	-0.304077	-0.045921	0.018676	-0.167558	0.518441	1.01601	0.753762	1.38931	1.35031	1.21202	1.84604
ROPN1L	0.025158	-0.457149	-0.053655	0.04303	0.087904	0.489905	1.12148	0.818651	1.25012	1.19854	1.27108	2.22863
MAFB	-0.129882	-0.547751	0.202531	0.358445	-0.265686	0.589356	0.487814	0.798987	0.659336	1.11328	1.44728	1.15786
WISP1	0.076253	0.14595	0.104737	0.167123	-0.316634	0.032013	0.805542	0.873947	0.633063	1.40612	1.76703	1.14709
TSPAN13	0.095188	0.047088	0.266827	0.31515	-0.030556	0.401693	0.815855	0.257538	0.557949	1.40523	0.858378	1.26189
CTTNBP2	-0.878068	-0.619819	0.006069	0.434736	0.145703	0.471492	0.642621	0.982172	0.843887	0.670859	0.996236	1.26041
FZD4	-0.339262	-0.612768	-0.532317	0.27304	0.447639	0.314887	0.842125	0.874851	0.60248	1.16157	1.36849	1.09242
FLRT3	-0.031605	-0.80362	-0.28414	0.653313	0.666287	0.793862	0.914822	0.914877	0.78876	1.37979	1.19628	1.30462
LGR4	-0.165402	-0.773046	-0.203726	0.573438	0.357063	0.760006	0.911348	1.07977	1.13953	0.978208	1.21753	1.27138
NRXN3	-0.167781	-0.418874	-0.281667	0.574399	0.235429	0.343664	0.888608	0.633691	0.238626	1.13182	0.717765	1.05181
HOXA9	0.010801	-0.764146	-0.388693	0.653667	0.266109	0.434954	0.992286	0.652869	0.588	1.29546	0.973872	0.97355
TLE1	0.001485	-0.800831	-0.532228	0.81134	0.130958	0.252631	1.09376	0.579301	0.573779	1.13048	0.658038	0.789068
TMC5	-0.348048	-0.685537	-0.541861	0.473523	-0.231851	0.127338	1.30175	0.933665	1.13393	0.637503	1.35722	1.17321
LSAMP	-0.388125	-0.673307	-0.497964	0.046029	-0.313168	-0.238375	0.589096	0.414817	0.809577	0.979902	1.42059	1.24219
KCTD12	-0.500859	-0.809756	-0.589174	0.208252	-0.481437	-0.278023	0.997497	0.695644	0.625955	1.53395	1.77276	1.38923
PCDH8	-0.55497	-0.773529	-0.916499	-0.00674	-0.334263	-0.225239	0.813351	0.618284	0.347525	1.46735	1.45844	0.832775
SERPINA6	-0.063579	-0.460561	-0.289072	0.259415	-0.477727	-0.469114	1.16882	0.456897	0.115485	1.56655	1.73348	0.973806
THBD	-0.619099	-0.164027	-0.713625	-0.036207	-0.561455	-0.368162	1.25103	0.857827	0.982455	1.86688	1.49267	1.43817
PRSS35	-0.516412	-0.7956	-0.156373	-0.202784	-0.447133	0.670761	0.830798	0.551851	1.06945	0.730884	0.708437	1.23287
AREG	-0.186935	0.844488	0.438386	0.05585	-0.018733	-0.161846	1.01413	0.754142	0.871428	1.90287	1.62086	1.56279
NR4A3	0.643405	1.05947	0.833863	0.133842	-0.010787	0.26665	0.909833	0.693465	0.86593	1.49418	1.47158	1.31775
PCDH7	0.237387	1.07921	0.621568	0.013578	0.48132	-0.059516	0.810057	0.540544	0.453171	1.4559	1.60206	1.28347
FAM171B	0.248307	0.231606	0.508458	0.365791	0.293273	0.838388	1.00569	0.939308	1.28176	1.58643	0.998369	0.741317
PRKCB	-0.182503	0.163614	0.406982	0.363429	0.024232	0.551918	1.03859	0.676133	0.951997	1.45964	1.15304	0.739203
AK058000	0.540064	0.417641	0.840876	0.279403	0.672982	0.413039	0.768509	0.808495	0.666117	1.24277	1.37037	1.50255
GNAZ	0.506136	0.442033	0.280015	0.653362	0.243339	0.136159	1.13749	1.24926	0.982593	1.20989	1.7281	1.14082
AK026140	0.14626	0.622958	0.214737	0.401486	0.610727	0.286774	0.970537	1.26361	1.08477	1.33984	1.66469	1.0625
WNT5A	0.3806	0.640461	0.068272	0.719828	0.928455	0.388871	1.00738	1.20156	0.83529	1.14667	1.47455	0.920821
GABARAPL1	0.392646	0.183642	0.091933	0.660958	0.437589	0.416443	0.905664	0.601942	0.507663	1.37577	1.04617	0.846803
MYLIP	0.504318	0.386521	0.398102	0.58776	0.775817	0.460246	1.12636	0.926514	0.384072	1.38557	1.36576	0.989593
PAG1	0.278137	0.40425	0.184964	0.644123	0.59119	0.212177	0.99496	0.869262	0.648569	1.14858	1.36315	1.00279
FLJ36000	-0.03103	0.09759	-0.138041	0.277441	0.503121	0.003533	0.962891	0.911599	0.972574	1.12478	1.33123	1.0249
HAS3	0.095935	0.191406	0.199589	0.455237	0.523712	0.38893	0.869836	0.976961	1.28089	1.30012	1.18219	0.78075
SOCS7	-0.046911	0.336481	0.249173	0.30358	0.468159	0.347209	0.729542	0.877196	0.975603	1.13906	1.19629	1.01325
LOC646719	0.156082	0.522051	0.488718	0.383704	0.882025	0.870682	0.880562	1.37075	1.39528	1.37756	1.80273	1.70451
TMEM19	0.256037	0.370687	0.557966	0.434833	0.645239	0.739062	0.891555	1.09734	1.0816	1.28725	1.58668	1.58837
RHEBL1	-0.078273	0.325146	0.272556	0.548434	0.561686	0.63481	0.926929	0.896576	1.06379	1.17028	1.25971	1.6237
SHISA3	0.002818	0.010422	0.281207	0.337984	0.724717	0.788856	0.672588	0.62859	1.11903	1.47655	1.26125	1.56566
RGS2	0.141408	0.686012	0.159439	0.41721	0.17455	0.316819	1.07714	0.859719	0.895489	1.55842	1.49911	1.5794
TCTE3	-0.082963	0.38703	0.569729	0.086561	0.285502	0.342673	0.665305	0.843511	0.771354	1.44976	1.34798	1.43897
COL3A1	0.019625	0.089279	0.109077	0.542829	0.070645	0.649728	1.44528	0.542337	1.21632	1.86034	1.67465	1.672
RNF128	0.669167	0.315836	0.225645	0.533516	0.086843	0.079811	1.60774	0.753856	0.782719	2.5011	1.82659	1.63025
SERPINA3	0.446861	0.293448	0.313706	0.684027	0.860717	0.154959	1.45048	0.910809	0.734729	2.28	1.47811	1.64915

## Sheet: TABLE 4-qPCR primer information
Gene		Primer Sequence	E
AREG	5'	ACGAACCACAAATACCTGGC	2.263
	3'	CCATTTTTGCCTCCCTTTTT
BAMBI	5'	ATGCTCTCCCGTTTGCACTAC	2.068
	3'	AGGATCTTATCGTTGCTGAGGT
E4-ORF3	5'	GGTTGAAGGTGCTGGAATGT	2.268
	3'	TGGCGTGGTCAAACTCTACA
FGF9	5'	GTGGACTCTACCTCGGGATG	2.205
	3'	TTCCAGTGTCCACGTGCTTA
GAPDH	5'	ACCCAGAAGACTGTGGATGG	2.139
	3'	TTCTAGACGGCAGGTCAGGT
HEY1	5'	TGGATCACCTGAAAATGCTG	2.088
	3'	AGATAACGCGCAACTTCTGC
PITX2	5'	TGTGGACCAACCTTACGGAAG	2.19
	3'	ATGAGCCCATTGAACTGCGG
RGS2	5'	AAGATTGGAAGACCCGTTTGAG	2.117
	3'	GCAAGACCATATTTGCTGGCT
SP8	5'	GGAGGGCACTTTTGTGTGAT	2.235
	3'	CAACCTCGGTTCTTCCTGG
TLE3	5'	AACCACCATGAACTCGATCAC	2.135
	3'	TCACTGTCGTATCGGCTCAAG
